# Supplementary material for: Comparison of XEN45 Gel Stent Outcomes in Glaucoma: Ab Externo Open-Conjunctiva Approach with Ologen vs. Ab Interno Closed-Conjunctiva Approach
Source: J Clin Med. 2025 Jun 21;14(13):4426. doi: 10.3390/jcm14134426 (PMC12249493; doi:10.3390/jcm14134426)
Supplement: Supplementary file 1 [file jcm-14-04426-s001.zip]

Archive with 1 entries (1 files):
- jcm-3656881-supplementary.pdf
